# Supplementary material for: Slope and distance from buildings are easy-to-retrieve proxies for estimating livestock site-use intensity in alpine summer pastures
Source: PLoS One. 2021 Nov 3;16(11):e0259120. doi: 10.1371/journal.pone.0259120 (PMC8565746; doi:10.1371/journal.pone.0259120)
Supplement: S1 Table — (2007) in which vegetation types are grouped in vegetation ecological groups, i.e. vegetation communities with similar ecological needs. Phytosociological plant communities are indicated for each vegetation type according to Grabherr and Mucina [66] and Mucina et al. [67, 68]. (XLSX) [file pone.0259120.s002.xlsx]

## Sheet: Appendix 1
Supporting information to the paper
Slope and distance from buildings are easy-to-retrieve proxies for estimating livestock site-use intensity in alpine summer pastures
Pittarello M., Ravetto Enri S., Lonati M., Lombardi G.
Supplementary material 1. Ecological scheme proposed by Cavallero et al. (2007) in which vegetation types are grouped in Vegetation Ecological Groups, i.e. vegetation communities with similar ecological needs. Phytosociological plant communities are indicated for each vegetation type according to Grabherr and Mucina (1993) and Mucina et al. (1993a, 1993b).
Vegetation Ecological Group	Vegetation type	Phytosociological plant communities
Oligotrophic	Helictotrichon sedenense	Seslerion coeruleae (Seslerietea albicantis)
	Carex fimbriata	Caricion curvulae (Caricetea curvulae)
	Poa violacea	Nardion strictae (Caricetea curvulae)
	Nardus stricta	Nardion strictae (Caricetea curvulae)
	Avenella flexuosa and Carex sempervirens	Nardion strictae (Caricetea curvulae)
	Carex sempervirens	Caricion curvulae (Caricetea curvulae)
	Trifolium alpinum and Carex sempervirens	Caricion curvulae (Caricetea curvulae)
	Agrostis rupestris	Caricion curvulae (Caricetea curvulae)
	Festuca halleri aggr.	Caricion curvulae (Caricetea curvulae)
	Avenula versicolor	Caricion curvulae (Caricetea curvulae)
	Carex curvula	Caricion curvulae (Caricetea curvulae)
	Loiseleuria procumbens	Caricion curvulae (Caricetea curvulae)
	Molinia arundinacea	Bromion erecti (Festuco-Brometea) and Violion caninae (Calluno-Ulicetea).
	Calamagrostis villosa	Calamagrostion villosae (Mulgedio-Aconitetea)
	Festuca flavescens	Rhododendro-Vaccinion (Loiseleurio-Vaccinietea)
Mesotrophic	Hedysarum brigantiacum	Caricion ferrugineae (Seslerietea albicantis)
	Trifolium thalii	Caricion ferrugineae (Seslerietea albicantis)
	Trifolium pallescens	Poion alpinae (Molinio-Arrhenatheretea)
	Polygonum viviparum	Caricion ferrugineae (Seslerietea albicantis)
	Festuca violacea aggr.	Caricion ferrugineae (Seslerietea albicantis)
	Geum montanum	transition between Nardion strictae (Caricetea curvulae) and Poion alpinae (Molinio-Arrhenatheretea)
	Alchemilla alpina aggr.	Nardion strictae (Caricetea curvulae)
	Plantago atrata	transition between Caricion ferrugineae (Seslerietea albicantis) and Poion alpinae (Molinio-Arrhenatheretea)
	Agrostis schraderana	Agrostion schraderianae (Caricetea curvulae)
	Poa chaixii	transition between Nardo-Agrostion tenuis (Calluno-Ulicetea) and Polygono-Trisetion (Molinio-Arrhenatheretea).
	Festuca rubra aggr. and Agrostis tenuis	transition between Nardo-Agrostion tenuis (Calluno-Ulicetea) and Polygono-Trisetion and Poion alpinae (Molinio-Arrhenatheretea); under hygrophilic conditions transition to Caricion fuscae (Scheuchzerio-Caricetea fuscae).
	Deschampsia caespitosa	Deschampsion caespitosae (Molinio-Arrhenatheretea)
	Veratrum album	transition between Agrostion schraderianae (Caricetea curvulae) and Polygono-Trisetion (Molinio-Arrhenatheretea).
Eutrophic	Lolium perenne	Cynosurion cristati (MolinioArrhenatheretea)
	Poa pratensis	Cynosurion cristati (MolinioArrhenatheretea)
	Dactylis glomerata	transition between Arrhenatherion elatioris and Polygono bistorti-Trisetion flavescentis (Molinio-Arrhenatheretea)
	Polygonum bistorta	Polygono bistorti-Trisetion flavescentis (Molinio-Arrhenatheretea)
	Trisetum flavescens	Polygono bistorti-Trisetion flavescentis (Molinio-Arrhenatheretea)
	Phleum alpinum	transition between Polygono bistorti-Trisetion flavescentis and Poion alpinae (Molinio-Arrhenatheretea)
	Poa alpina	Poion alpinae (Molinio-Arrhenatheretea)
	Poa trivialis	Polygono bistorti-Trisetion flavescentis (Molinio-Arrhenatheretea)
	Taraxacum officinale	Polygono bistorti-Trisetion flavescentis (Molinio-Arrhenatheretea)
	Alchemilla vulgaris aggr.	transition between Polygono bistorti-Trisetion flavescentis and Poion alpinae (Molinio-Arrhenatheretea)
Nitrophilous	Petasites hybridus	Petasition officinalis (Galio-Urticetea)
	Urtica dioica	Rumicion alpinae (Mulgedio-Aconitetea)
	Poa annua / supina	Rumicion alpinae (Mulgedio-Aconitetea)
	Chenopodium bonus-henricus	Rumicion alpinae (Mulgedio-Aconitetea)
	Rumex alpinus	Rumicion alpinae (Mulgedio-Aconitetea)
Shrub-encroached	Arctostaphylos uva-ursi	Juniperion alpinae (Loiseleurio-Vaccinietea)
	Juniperus nana	Juniperion alpinae (Loiseleurio-Vaccinietea)
	Vaccinium gaultherioides	Loiseleurio-Vaccinion (Loiseleurio-Vaccinietea)
	Vaccinium myrtillus	Rhododendron-Vaccinion (Loiseleurio-Vaccinietea)
